# Supplementary material for: Stigma towards Mental Disorders among Nursing Students and Professionals: A Bibliometric Analysis
Source: Int J Environ Res Public Health. 2022 Feb 6;19(3):1839. doi: 10.3390/ijerph19031839 (PMC8835101; doi:10.3390/ijerph19031839)
Supplement: Supplementary file 1 [file ijerph-19-01839-s001.zip]

Archive with 1 entries (1 files):
- ijerph-1494487-supplementary.pdf
